# Supplementary material for: An integrated prognosis model of pharmacogenomic gene signature and clinical information for diffuse large B-cell lymphoma patients following CHOP-like chemotherapy
Source: J Transl Med. 2020 Mar 30;18:144. doi: 10.1186/s12967-020-02311-1 (PMC7106727; doi:10.1186/s12967-020-02311-1)
Supplement: Supplementary file 1 — Additional file 1: Table S1. Summary of publically available DLBCL microarray datasets. [file 12967_2020_2311_MOESM1_ESM.xls]

## Sheet: Sheet1
Additional file 1: Table S1 Summary of publically available DLBCL microarray datasets.
GEO Number	Platform	Sample size	Author	Paper Title	References	PMID
GSE31312	GPL570	470	Xu-Monette ZY, Møller MB, Tzankov A, Montes-Moreno S et al.	MDM2 phenotypic and genotypic profiling, respective to TP53 genetic status, in diffuse large B-cell lymphoma patients treated with rituximab-CHOP immunochemotherapy: a report from the International DLBCL Rituximab-CHOP Consortium Program.	Blood 2013 Oct 10;122(15):2630-40.	23982177
GSE10846	GPL570	420	Cardesa-Salzmann TM, Colomo L, Gutierrez G, Chan WC et al.	High microvessel density determines a poor outcome in patients with diffuse large B-cell lymphoma treated with rituximab plus chemotherapy.	Haematologica 2011 Jul;96(7):996-1001.	21546504
GSE56315	GPL570	56	Dybkær K, Bøgsted M, Falgreen S, Bødker JS et al.	Diffuse large B-cell lymphoma classification system that associates normal B-cell subset phenotypes with prognosis.	J Clin Oncol 2015 Apr 20;33(12):1379-88.	25800755
