# Supplementary material for: An integrated prognosis model of pharmacogenomic gene signature and clinical information for diffuse large B-cell lymphoma patients following CHOP-like chemotherapy
Source: J Transl Med. 2020 Mar 30;18:144. doi: 10.1186/s12967-020-02311-1 (PMC7106727; doi:10.1186/s12967-020-02311-1)
Supplement: Supplementary file 2 — Additional file 2: Table S2. Univariate Cox regression analysis of overall survival and ridge regression coefficients of clinical information alone in the training dataset. [file 12967_2020_2311_MOESM2_ESM.xls]

## Sheet: Sheet1
Additional file 2: Table S2 Univariate Cox regression analysis of overall survival and ridge regression coefficients of clinical information alone in the training dataset.
Clinical information	Univariate analysis			Coefficient
	HR	95% CI	P value
Age	1.03	1.01-1.04	9.56×10-6	0.0216
Gender (Reference = Female)
Male	0.95	0.70-1.30	0.75	-
Extra nodal sites number	1.43	1.25-1.63	1.38×10-7	0.1504
Stage	1.52	1.32-1.75	3.15×10-9	0.2400
ECOG*	1.54	1.34-1.77	1.66×10-9	0.2823
HR hazard ratio, 95% CI 95% confidence interval
