# Supplementary material for: An integrated prognosis model of pharmacogenomic gene signature and clinical information for diffuse large B-cell lymphoma patients following CHOP-like chemotherapy
Source: J Transl Med. 2020 Mar 30;18:144. doi: 10.1186/s12967-020-02311-1 (PMC7106727; doi:10.1186/s12967-020-02311-1)
Supplement: Supplementary file 4 — Additional file 4: Table S4. Univariate Cox regression analysis of overall survival and ridge regression coefficients of drug resistance signature alone in the training dataset. [file 12967_2020_2311_MOESM4_ESM.xls]

## Sheet: Sheet1
Additional file 4: Table S4 Univariate Cox regression analysis of overall survival and ridge regression coefficients of drug resistance signature alone in the training dataset.
Drug resistance probability	Univariate analysis			Coefficient
	HR	95% CI	P value
cyclophosphamide	0.76	0.40-1.44	0.40	—
doxorubicin	3.44	1.86-6.36	7.86×10-5	0.9396
vincristine	2.41	1.31-4.41	4.48×10-3	0.1991
HR hazard ratio, 95% CI 95% confidence interval
