# Supplementary material for: An integrated prognosis model of pharmacogenomic gene signature and clinical information for diffuse large B-cell lymphoma patients following CHOP-like chemotherapy
Source: J Transl Med. 2020 Mar 30;18:144. doi: 10.1186/s12967-020-02311-1 (PMC7106727; doi:10.1186/s12967-020-02311-1)
Supplement: Supplementary file 7 — Additional file 7: Table S5. Multivariate Cox regression analysis of progression-free survival in training dataset. [file 12967_2020_2311_MOESM7_ESM.xls]

## Sheet: Sheet1
Additional file 7: Table S5 Multivariate Cox regression analysis of progression-free survival in training dataset
	Multivariate analysis
	HR	95% CI	P value
Training cohort
GSE31312 (n=449)
Extra nodal sites number	1.10	0.95-1.29	2.08×10-1
Stage	1.45	1.24-1.69	3.37×10-6
ECOG*	1.22	1.06-1.42	7.15×10-3
Resistance probability of	3.29	1.54-7.05	2.14×10-3
doxorubicin
Resistance probability of	1.09	0.53-2.26	0.82
vincristine
*The Eastern Cooperative Oncology Group (ECOG) performance score ranges from 0 to 3, with a higher score indicating greater impairment. HR hazard ratio, 95% CI 95% confidence interval
