# Supplementary material for: An integrated prognosis model of pharmacogenomic gene signature and clinical information for diffuse large B-cell lymphoma patients following CHOP-like chemotherapy
Source: J Transl Med. 2020 Mar 30;18:144. doi: 10.1186/s12967-020-02311-1 (PMC7106727; doi:10.1186/s12967-020-02311-1)
Supplement: Supplementary file 9 — Additional file 9: Table S6. Univariate cox regression analysis of progression-free survival and ridge regression coefficients of clinical information and drug resistance signatures in the training dataset.﻿ [file 12967_2020_2311_MOESM9_ESM.xls]

## Sheet: Sheet1
Additional file 9: Table S6 Univariate cox regression analysis of progression-free survival and ridge regression coefficients of clinical information and drug resistance signatures in the training dataset.
Clinical information	Univariate analysis			Coefficient
	HR	95% CI	P value
Extra nodal sites number	1.38	1.21-1.57	1.11×10-6	0.0726
Stage	1.60	1.39-1.83	2. 57×10-11	0.3347
ECOG*	1.36	1.18-1.56	1.40×10-5	0.1615
Drug resistance probability
doxorubicin	3.46	1.91-6.27	4.36×10-5	0.9754
vincristine	2.36	1.31-4.24	4.18×10-3	—
*The Eastern Cooperative Oncology Group (ECOG) performance score ranges from 0 to 3, with a higher score indicating greater impairment. HR hazard ratio, 95% CI 95% confidence interval
