# Supplementary material for: An integrated prognosis model of pharmacogenomic gene signature and clinical information for diffuse large B-cell lymphoma patients following CHOP-like chemotherapy
Source: J Transl Med. 2020 Mar 30;18:144. doi: 10.1186/s12967-020-02311-1 (PMC7106727; doi:10.1186/s12967-020-02311-1)
Supplement: Supplementary file 11 — Additional file 11: Table S7. Kaplan–Meier analysis of overall survival in each dataset. [file 12967_2020_2311_MOESM11_ESM.xls]

## Sheet: Sheet1
Additional file 11: Table S7 Kaplan-Meier analysis of overall survival in each dataset
Dataset	Deaths N	HR	M-S time	Overall survival rate(%(95%CI))
	(%)	(95% CI)	(95% CI)	1	2	4	7	10
Training dataset
Low risk	36(16.1)	1	NA (7.62-NA)*	96.4(93.9-98.9)	88.4(84.2-92.9)	86.0(81.2-91.0)	70.2(58.9-83.6)	62.4(46.7-83.4)
(n=224)
High risk	128(56.9)	4.55(3.14-6.59)	3.35(2.55-4.25)	77.5(72.2-83.2)	59.8(53.7-66.7)	46.4(39.8-54.0)	27.7(19.9-38.6)	24.6(16.4-36.9)
(n=225)
Validating dataset
Low risk	41(24.0)	1	NA (9.11-NA)*	89.8(85.3-94.5)	81.7(75.8-88.0)	74.1(67.0-82.0)	68.1(58.9-78.7)	56.8(38.6-83.5)
(n=171)
High risk	107(62.6)	3.47(2.42-4.97)	2.13(1.33-3.26)	66.5(59.8-74.0)	51.9(44.9-60.1)	38.4(31.1-47.4)	19.5(11.7-32.6)	17.1(9.6-30.4)
(n=171)
HR hazard ratio, M-S time median-survival time, 95% CI 95% confidence interval
*Because we had too small a sample of patients who died, the median-survival rate could not be determined for this cohort.
Median-survival time is given in years in each dataset.
