# Supplementary material for: An integrated prognosis model of pharmacogenomic gene signature and clinical information for diffuse large B-cell lymphoma patients following CHOP-like chemotherapy
Source: J Transl Med. 2020 Mar 30;18:144. doi: 10.1186/s12967-020-02311-1 (PMC7106727; doi:10.1186/s12967-020-02311-1)
Supplement: Supplementary file 12 — Additional file 12: Table S8. Restricted mean survival (RMS) analysis for model of overall survival between low- and high-risk groups in each dataset. [file 12967_2020_2311_MOESM12_ESM.xls]

## Sheet: Sheet1
Additional file 12: Table S8 Restricted mean survival (RMS) analysis for model of overall survival between low- and high-risk groups in each dataset.
Dataset	NLow	NHigh	RMSLow (95%CI)a	RMSHigh (95%CI)a	RMS ratio (95%CI)b	P value
Training dataset	224	225	7.13(6.70 - 7.56)	4.13(3.66 - 4.60)	1.73(1.52 - 1.96)	<0.001
Validating dataset	171	171	7.23 (6.58 – 7.87)	3.67 (3.05 - 4.29)	1.97(1.63 - 2.38)	<0.001
a RMS time: years
b RMS ratio = RMSLow/ RMSHigh
RMS restricted mean survival; 95% CI 95% confidence interval
