# Supplementary material for: An integrated prognosis model of pharmacogenomic gene signature and clinical information for diffuse large B-cell lymphoma patients following CHOP-like chemotherapy
Source: J Transl Med. 2020 Mar 30;18:144. doi: 10.1186/s12967-020-02311-1 (PMC7106727; doi:10.1186/s12967-020-02311-1)
Supplement: Supplementary file 13 — Additional file 13: Table S9. Incremental values of pharmacogenomic factors when added to the clinical factors for overall survival. [file 12967_2020_2311_MOESM13_ESM.xls]

## Sheet: Sheet1
Additional file 13: Table S9 Incremental values of pharmacogenomic factors when added to the clinical factors for overall survival.
	Training dataset				Validating dataset
Risk factor	C-index (SE)	Difference in C (95% CI)	IDI	NRI	C-index (SE)	Difference in C (95% CI)	IDI	NRI
clinical+gene	0.73(0.02)				0.71(0.02)
gene	0.60 (0.02)	0.13(0.08-0.17)	0.18(0.12-0.25)	0.36(0.20-0.50)	0.59(0.03)	0.12(0.07-0.17)	0.20(0.10- 0.27)	0.40( 0.27- 0.54)
clinical	0.72(0.02)	0.01(-0.00-0.02)	0.02(-0.01-0.05)	0.07(-0.10-0.32)	0.70(0.02)	0.01(-0.01-0.03)	0.03(-0.01-0.06)	0.06(-0.12- 0.26)
C-index concordance statistic; IDI integrated discrimination improvement; NRI net reclassification improvement; 95% CI 95% confidence interval; SE standard error
